# Supplementary material for: The landscape of microRNA interaction annotation: analysis of three rare disorders as a case study
Source: Database (Oxford). 2023 Oct 11;2023:baad066. doi: 10.1093/database/baad066 (PMC10566539; doi:10.1093/database/baad066)
Supplement: baad066_Supp [file baad066_supp.zip › suppl_data/Supplementary Table 2.xlsx]

## Sheet: GFEC microRNA targets
GO ID	Description	p-val	corrected p-val	Cluster frequency	total frequency	genes
7169	transmembrane receptor protein tyrosine kinase signaling pathway	1.8217e-05	0.0079021	7/16 43.7%	219/14306 1.5%	IGF2 PTPN11 PIK3R1 SOS1 CBL FGFR3 IGF1R
48522	positive regulation of cellular process	2.859e-05	0.0079021	13/16 81.2%	2004/14306 14.0%	CDKN1C BLM IGF2 PTPN11 PIK3R1 IGF1 BRCA2 CBL IGF1R MEK1 KRAS SOS1 FGFR3
42127	regulation of cell proliferation	2.9376e-05	0.0079021	10/16 62.5%	848/14306 5.9%	CDKN1C BLM FANCA IGF2 MEK1 KRAS IGF1 BRCA2 FGFR3 IGF1R
48518	positive regulation of biological process	9.664e-05	0.019497	13/16 81.2%	2208/14306 15.4%	CDKN1C BLM IGF2 PTPN11 PIK3R1 IGF1 BRCA2 CBL IGF1R MEK1 KRAS SOS1 FGFR3
7167	enzyme linked receptor protein signaling pathway	0.00043212	0.069743	7/16 43.7%	346/14306 2.4%	IGF2 PTPN11 PIK3R1 SOS1 CBL FGFR3 IGF1R
23034	intracellular signaling pathway	0.00059245	0.079685	10/16 62.5%	1158/14306 8.0%	BLM PTPN11 MEK1 KRAS PIK3R1 IGF1 BRCA2 SOS1 FGFR3 IGF1R
23033	signaling pathway	0.00099439	0.11464	12/16 75.0%	2100/14306 14.6%	BLM IGF2 PTPN11 MEK1 KRAS PIK3R1 IGF1 BRCA2 SOS1 CBL FGFR3 IGF1R
51302	regulation of cell division	0.0021446	0.19762	4/16 25.0%	49/14306 0.3%	BLM IGF2 BRCA2 IGF1R
9725	response to hormone stimulus	0.0022682	0.19762	7/16 43.7%	441/14306 3.0%	IGF2 PTPN11 MEK1 KRAS PIK3R1 BRCA2 IGF1R
51726	regulation of cell cycle	0.0024488	0.19762	7/16 43.7%	446/14306 3.1%	CDKN1C BLM IGF2 PTPN11 MEK1 IGF1 BRCA2
9719	response to endogenous stimulus	0.0048304	0.35438	7/16 43.7%	493/14306 3.4%	IGF2 PTPN11 MEK1 KRAS PIK3R1 BRCA2 IGF1R
35556	intracellular signal transduction	0.010821	0.71092	8/16 50.0%	833/14306 5.8%	PTPN11 MEK1 KRAS PIK3R1 IGF1 SOS1 FGFR3 IGF1R
6275	regulation of DNA replication	0.011452	0.71092	4/16 25.0%	74/14306 0.5%	BLM IGF1 BRCA2 IGF1R
10647	positive regulation of cell communication	0.03497	1.8804	6/16 37.5%	413/14306 2.8%	CDKN1C IGF2 PTPN11 KRAS IGF1 IGF1R
48478	replication fork protection	0.03516	1.8804	2/16 12.5%	3/14306 0.0%	BLM BRCA2
50789	regulation of biological process	0.037282	1.8804	16/16 100.0%	6554/14306 45.8%	CDKN1C BLM FANCA IGF2 HMGA2 PTPN11 PIK3R1 IGF1 BRCA2 CBL IGF1R UBE2T MEK1 KRAS SOS1 FGFR3
35466	regulation of signaling pathway	0.043986	2.088	8/16 50.0%	1003/14306 7.0%	CDKN1C IGF2 PTPN11 MEK1 KRAS IGF1 SOS1 IGF1R
22403	cell cycle phase	0.047194	2.1159	6/16 37.5%	435/14306 3.0%	CDKN1C BLM FANCA HMGA2 MEK1 BRCA2
7265	Ras protein signal transduction	0.060255	2.5593	4/16 25.0%	112/14306 0.7%	MEK1 KRAS IGF1 SOS1
8284	positive regulation of cell proliferation	0.064303	2.5946	6/16 37.5%	459/14306 3.2%	BLM IGF2 KRAS IGF1 FGFR3 IGF1R
45005	maintenance of fidelity involved in DNA-dependent DNA replication	0.070273	2.7005	2/16 12.5%	4/14306 0.0%	BLM BRCA2
8286	insulin receptor signaling pathway	0.080131	2.9393	3/16 18.7%	36/14306 0.2%	IGF2 PIK3R1 IGF1R
23052	signaling	0.088131	2.9745	12/16 75.0%	3131/14306 21.8%	BLM IGF2 PTPN11 MEK1 KRAS PIK3R1 IGF1 BRCA2 SOS1 CBL FGFR3 IGF1R
65007	biological regulation	0.093885	2.9745	16/16 100.0%	6943/14306 48.5%	CDKN1C BLM FANCA IGF2 HMGA2 PTPN11 PIK3R1 IGF1 BRCA2 CBL IGF1R UBE2T MEK1 KRAS SOS1 FGFR3
9967	positive regulation of signal transduction	0.094587	2.9745	5/16 31.2%	276/14306 1.9%	IGF2 PTPN11 KRAS IGF1 IGF1R
9966	regulation of signal transduction	0.097449	2.9745	7/16 43.7%	773/14306 5.4%	IGF2 PTPN11 MEK1 KRAS IGF1 SOS1 IGF1R
23051	regulation of signaling process	0.10167	2.9745	7/16 43.7%	778/14306 5.4%	IGF2 PTPN11 MEK1 KRAS IGF1 SOS1 IGF1R
23056	positive regulation of signaling process	0.1032	2.9745	5/16 31.2%	281/14306 1.9%	IGF2 PTPN11 KRAS IGF1 IGF1R
51052	regulation of DNA metabolic process	0.10887	3.0296	4/16 25.0%	130/14306 0.9%	BLM IGF1 BRCA2 IGF1R
10646	regulation of cell communication	0.12515	3.2431	8/16 50.0%	1154/14306 8.0%	CDKN1C IGF2 PTPN11 MEK1 KRAS IGF1 SOS1 IGF1R
32502	developmental process	0.12622	3.2431	12/16 75.0%	3235/14306 22.6%	CDKN1C BLM FANCA IGF2 HMGA2 PTPN11 MEK1 KRAS IGF1 BRCA2 FGFR3 IGF1R
42325	regulation of phosphorylation	0.1286	3.2431	6/16 37.5%	518/14306 3.6%	CDKN1C BLM PTPN11 MEK1 KRAS IGF1
48856	anatomical structure development	0.15361	3.7564	11/16 68.7%	2656/14306 18.5%	CDKN1C BLM FANCA IGF2 PTPN11 MEK1 KRAS IGF1 BRCA2 FGFR3 IGF1R
19220	regulation of phosphate metabolic process	0.1665	3.8389	6/16 37.5%	542/14306 3.7%	CDKN1C BLM PTPN11 MEK1 KRAS IGF1
51174	regulation of phosphorus metabolic process	0.1665	3.8389	6/16 37.5%	542/14306 3.7%	CDKN1C BLM PTPN11 MEK1 KRAS IGF1
31017	exocrine pancreas development	0.17545	3.9331	2/16 12.5%	6/14306 0.0%	IGF1 IGF1R
10033	response to organic substance	0.20988	4.5777	7/16 43.7%	869/14306 6.0%	IGF2 PTPN11 MEK1 KRAS PIK3R1 BRCA2 IGF1R
32465	regulation of cytokinesis	0.24547	5.1063	2/16 12.5%	7/14306 0.0%	BRCA2 IGF1R
22402	cell cycle process	0.2495	5.1063	6/16 37.5%	582/14306 4.0%	CDKN1C BLM FANCA HMGA2 MEK1 BRCA2
32870	cellular response to hormone stimulus	0.2531	5.1063	4/16 25.0%	161/14306 1.1%	IGF2 PTPN11 PIK3R1 IGF1R
48608	reproductive structure development	0.26568	5.1634	4/16 25.0%	163/14306 1.1%	FANCA IGF1 BRCA2 IGF1R
7166	cell surface receptor linked signaling pathway	0.26873	5.1634	8/16 50.0%	1280/14306 8.9%	IGF2 PTPN11 KRAS PIK3R1 SOS1 CBL FGFR3 IGF1R
71495	cellular response to endogenous stimulus	0.30617	5.7461	4/16 25.0%	169/14306 1.1%	IGF2 PTPN11 PIK3R1 IGF1R
50794	regulation of cellular process	0.35569	6.5237	15/16 93.7%	6224/14306 43.5%	CDKN1C BLM FANCA IGF2 HMGA2 PTPN11 PIK3R1 IGF1 BRCA2 CBL IGF1R MEK1 KRAS SOS1 FGFR3
45859	regulation of protein kinase activity	0.38387	6.8841	5/16 31.2%	369/14306 2.5%	CDKN1C BLM PTPN11 MEK1 KRAS
48468	cell development	0.39749	6.9734	6/16 37.5%	632/14306 4.4%	CDKN1C PTPN11 MEK1 IGF1 BRCA2 IGF1R
48009	insulin-like growth factor receptor signaling pathway	0.42027	7.216	2/16 12.5%	9/14306 0.0%	PIK3R1 IGF1R
35468	positive regulation of signaling pathway	0.44178	7.4274	5/16 31.2%	380/14306 2.6%	CDKN1C IGF2 KRAS IGF1 IGF1R
43549	regulation of kinase activity	0.45869	7.5544	5/16 31.2%	383/14306 2.6%	CDKN1C BLM PTPN11 MEK1 KRAS
7275	multicellular organismal development	0.46899	7.5694	11/16 68.7%	2972/14306 20.7%	CDKN1C BLM FANCA IGF2 HMGA2 PTPN11 MEK1 IGF1 BRCA2 FGFR3 IGF1R
51716	cellular response to stimulus	0.47935	7.5849	7/16 43.7%	987/14306 6.8%	BLM FANCA IGF2 PTPN11 PIK3R1 BRCA2 IGF1R
14065	phosphoinositide 3-kinase cascade	0.52499	8.1474	2/16 12.5%	10/14306 0.0%	PIK3R1 IGF1R
7165	signal transduction	0.54434	8.234	9/16 56.2%	1878/14306 13.1%	BLM PTPN11 MEK1 KRAS PIK3R1 IGF1 SOS1 FGFR3 IGF1R
51338	regulation of transferase activity	0.55097	8.234	5/16 31.2%	398/14306 2.7%	CDKN1C BLM PTPN11 MEK1 KRAS
48731	system development	0.56398	8.2752	10/16 62.5%	2422/14306 16.9%	CDKN1C BLM FANCA IGF2 PTPN11 MEK1 IGF1 BRCA2 FGFR3 IGF1R
45787	positive regulation of cell cycle	0.60025	8.65	3/16 18.7%	70/14306 0.4%	IGF2 IGF1 BRCA2
40007	growth	0.68892	9.7536	4/16 25.0%	208/14306 1.4%	PTPN11 IGF1 BRCA2 FGFR3
32869	cellular response to insulin stimulus	0.73792	10.267	3/16 18.7%	75/14306 0.5%	IGF2 PIK3R1 IGF1R
32879	regulation of localization	0.87101	11.914	6/16 37.5%	727/14306 5.0%	PTPN11 MEK1 PIK3R1 IGF1 CBL IGF1R
51130	positive regulation of cellular component organization	0.88719	11.933	4/16 25.0%	222/14306 1.5%	IGF2 PIK3R1 IGF1 CBL
71375	cellular response to peptide hormone stimulus	0.99862	13.211	3/16 18.7%	83/14306 0.5%	IGF2 PIK3R1 IGF1R
50678	regulation of epithelial cell proliferation	1.072	13.934	3/16 18.7%	85/14306 0.5%	CDKN1C IGF1 BRCA2
46578	regulation of Ras protein signal transduction	1.0878	13.934	4/16 25.0%	234/14306 1.6%	MEK1 KRAS IGF1 SOS1
30879	mammary gland development	1.1489	14.487	3/16 18.7%	87/14306 0.6%	IGF1 BRCA2 IGF1R
71310	cellular response to organic substance	1.1805	14.656	4/16 25.0%	239/14306 1.6%	IGF2 PTPN11 PIK3R1 IGF1R
10165	response to X-ray	1.221	14.929	2/16 12.5%	15/14306 0.1%	BLM BRCA2
42770	DNA damage response, signal transduction	1.4008	16.857	3/16 18.7%	93/14306 0.6%	BLM PTPN11 BRCA2
7049	cell cycle	1.4204	16.857	6/16 37.5%	794/14306 5.5%	CDKN1C BLM FANCA HMGA2 MEK1 BRCA2
23046	signaling process	1.6514	19.038	9/16 56.2%	2157/14306 15.0%	BLM PTPN11 MEK1 KRAS PIK3R1 IGF1 SOS1 FGFR3 IGF1R
23060	signal transmission	1.6514	19.038	9/16 56.2%	2157/14306 15.0%	BLM PTPN11 MEK1 KRAS PIK3R1 IGF1 SOS1 FGFR3 IGF1R
30154	cell differentiation	1.8202	20.689	8/16 50.0%	1668/14306 11.6%	CDKN1C BLM PTPN11 MEK1 KRAS IGF1 BRCA2 IGF1R
51056	regulation of small GTPase mediated signal transduction	1.9426	21.34	4/16 25.0%	272/14306 1.9%	MEK1 KRAS IGF1 SOS1
724	double-strand break repair via homologous recombination	1.9833	21.34	2/16 12.5%	19/14306 0.1%	BLM BRCA2
725	recombinational repair	1.9833	21.34	2/16 12.5%	19/14306 0.1%	BLM BRCA2
46579	positive regulation of Ras protein signal transduction	1.9833	21.34	2/16 12.5%	19/14306 0.1%	KRAS IGF1
43406	positive regulation of MAP kinase activity	2.1814	22.837	3/16 18.7%	108/14306 0.7%	PTPN11 MEK1 KRAS
51057	positive regulation of small GTPase mediated signal transduction	2.2022	22.837	2/16 12.5%	20/14306 0.1%	KRAS IGF1
48869	cellular developmental process	2.2073	22.837	8/16 50.0%	1714/14306 11.9%	CDKN1C BLM PTPN11 MEK1 KRAS IGF1 BRCA2 IGF1R
7264	small GTPase mediated signal transduction	2.5492	26.041	4/16 25.0%	292/14306 2.0%	MEK1 KRAS IGF1 SOS1
3006	reproductive developmental process	2.6508	26.64	4/16 25.0%	295/14306 2.0%	FANCA IGF1 BRCA2 IGF1R
7140	male meiosis	2.6739	26.64	2/16 12.5%	22/14306 0.1%	FANCA BRCA2
51897	positive regulation of protein kinase B signaling cascade	2.9267	28.803	2/16 12.5%	23/14306 0.1%	IGF2 IGF1R
51785	positive regulation of nuclear division	3.1907	29.986	2/16 12.5%	24/14306 0.1%	IGF2 IGF1
45840	positive regulation of mitosis	3.1907	29.986	2/16 12.5%	24/14306 0.1%	IGF2 IGF1
60740	prostate gland epithelium morphogenesis	3.1907	29.986	2/16 12.5%	24/14306 0.1%	IGF1 IGF1R
32868	response to insulin stimulus	3.2005	29.986	3/16 18.7%	123/14306 0.8%	IGF2 PIK3R1 IGF1R

## Sheet: GFEC non annotated genes
GO ID	Description	p-val	corrected p-val	Cluster frequency	total frequency	genes
6281	DNA repair	1.0215e-10	4.9685e-08	13/30 43.3%	300/14303 2.0%	FANCI FANCL FANCC FANCB BRCA2 FANCE FANCG FANCF BRIP1 SLX4 ERCC4 FANCD2 NBN
6259	DNA metabolic process	1.81e-10	4.9685e-08	15/30 50.0%	517/14303 3.6%	FANCI FANCL TOP3A FANCC FANCB BRCA2 FANCE FANCG FANCF BRIP1 RIT1 SLX4 ERCC4 FANCD2 NBN
6974	response to DNA damage stimulus	3.6119e-09	6.6098e-07	13/30 43.3%	396/14303 2.7%	FANCI FANCL FANCC FANCB BRCA2 FANCE FANCG FANCF BRIP1 SLX4 ERCC4 FANCD2 NBN
33554	cellular response to stress	1.0018e-06	0.00013749	13/30 43.3%	619/14303 4.3%	FANCI FANCL FANCC FANCB BRCA2 FANCE FANCG FANCF BRIP1 SLX4 ERCC4 FANCD2 NBN
6302	double-strand break repair	2.8346e-05	0.0031124	6/30 20.0%	62/14303 0.4%	BRIP1 SLX4 ERCC4 NBN FANCB BRCA2
51716	cellular response to stimulus	0.00029529	0.027019	13/30 43.3%	987/14303 6.9%	FANCI FANCL FANCC FANCB BRCA2 FANCE FANCG FANCF BRIP1 SLX4 ERCC4 FANCD2 NBN
90304	nucleic acid metabolic process	0.00044588	0.03497	15/30 50.0%	1460/14303 10.2%	FANCI FANCL TOP3A FANCC FANCB BRCA2 FANCE FANCG FANCF BRIP1 RIT1 SLX4 ERCC4 FANCD2 NBN
6310	DNA recombination	0.0007382	0.040857	6/30 20.0%	106/14303 0.7%	RIT1 SLX4 ERCC4 NBN FANCB BRCA2
724	double-strand break repair via homologous recombination	0.00074421	0.040857	4/30 13.3%	20/14303 0.1%	SLX4 ERCC4 FANCB BRCA2
725	recombinational repair	0.00074421	0.040857	4/30 13.3%	20/14303 0.1%	SLX4 ERCC4 FANCB BRCA2
7264	small GTPase mediated signal transduction	0.0010862	0.054213	8/30 26.6%	292/14303 2.0%	NRAS RIT1 MAP2K2 SHOC2 BRAF RAF1 HRAS SOS2
6289	nucleotide-excision repair	0.0012125	0.05547	5/30 16.6%	58/14303 0.4%	SLX4 ERCC4 FANCC FANCB BRCA2
35264	multicellular organism growth	0.0016227	0.068528	4/30 13.3%	24/14303 0.1%	PLAG1 ANKRD11 FANCB BRCA2
9314	response to radiation	0.0025418	0.099674	7/30 23.3%	217/14303 1.5%	NRAS ERCC4 FANCD2 FANCB BRCA2 HRAS FANCG
6139	nucleobase, nucleoside, nucleotide and nucleic acid metabolic process	0.006505	0.23797	15/30 50.0%	1786/14303 12.4%	FANCI FANCL TOP3A FANCC FANCB BRCA2 FANCE FANCG FANCF BRIP1 RIT1 SLX4 ERCC4 FANCD2 NBN
1832	blastocyst growth	0.0069354	0.23797	3/30 10.0%	9/14303 0.0%	NBN FANCB BRCA2
7569	cell aging	0.0088397	0.28547	4/30 13.3%	36/14303 0.2%	NRAS FANCB BRCA2 HRAS
44260	cellular macromolecule metabolic process	0.01273	0.38827	20/30 66.6%	3507/14303 24.5%	FANCI CUL7 MAP2K2 FANCL TOP3A BRAF FANCC FANCB BRCA2 FANCE FANCG FANCF PPP1CB BRIP1 RIT1 SLX4 ERCC4 FANCD2 NBN RAF1
23034	intracellular signaling pathway	0.016544	0.47804	12/30 40.0%	1159/14303 8.1%	BRIP1 NRAS RIT1 MAP2K2 SHOC2 BRAF NBN FANCB BRCA2 RAF1 HRAS SOS2
51327	M phase of meiotic cell cycle	0.021691	0.54311	5/30 16.6%	103/14303 0.7%	FANCD2 TOP3A NBN FANCB BRCA2
7126	meiosis	0.021691	0.54311	5/30 16.6%	103/14303 0.7%	FANCD2 TOP3A NBN FANCB BRCA2
43170	macromolecule metabolic process	0.022131	0.54311	21/30 70.0%	4016/14303 28.0%	FANCI CUL7 MAP2K2 FANCL TOP3A BRAF FANCC FANCB BRCA2 FANCE FANCG FANCF PPP1CB ACAN BRIP1 RIT1 SLX4 ERCC4 FANCD2 NBN RAF1
51321	meiotic cell cycle	0.022753	0.54311	5/30 16.6%	104/14303 0.7%	FANCD2 TOP3A NBN FANCB BRCA2
7265	Ras protein signal transduction	0.032807	0.75045	5/30 16.6%	112/14303 0.7%	NRAS MAP2K2 SHOC2 RAF1 HRAS
33595	response to genistein	0.04253	0.93396	2/30 6.6%	2/14303 0.0%	FANCB BRCA2
34641	cellular nitrogen compound metabolic process	0.045908	0.96936	15/30 50.0%	2078/14303 14.5%	FANCI FANCL TOP3A FANCC FANCB BRCA2 FANCE FANCG FANCF BRIP1 RIT1 SLX4 ERCC4 FANCD2 NBN
51052	regulation of DNA metabolic process	0.070785	1.4393	5/30 16.6%	131/14303 0.9%	ERCC4 NBN FANCB BRCA2 HRAS
46579	positive regulation of Ras protein signal transduction	0.07888	1.5466	3/30 10.0%	19/14303 0.1%	NRAS SHOC2 HRAS
6807	nitrogen compound metabolic process	0.092241	1.6958	15/30 50.0%	2196/14303 15.3%	FANCI FANCL TOP3A FANCC FANCB BRCA2 FANCE FANCG FANCF BRIP1 RIT1 SLX4 ERCC4 FANCD2 NBN
51057	positive regulation of small GTPase mediated signal transduction	0.092669	1.6958	3/30 10.0%	20/14303 0.1%	NRAS SHOC2 HRAS
9416	response to light stimulus	0.11609	2.056	5/30 16.6%	145/14303 1.0%	NRAS ERCC4 FANCB BRCA2 HRAS
9628	response to abiotic stimulus	0.16052	2.754	7/30 23.3%	405/14303 2.8%	NRAS ERCC4 FANCD2 FANCB BRCA2 HRAS FANCG
6275	regulation of DNA replication	0.17233	2.867	4/30 13.3%	75/14303 0.5%	NBN FANCB BRCA2 HRAS
10332	response to gamma radiation	0.23542	3.6771	3/30 10.0%	27/14303 0.1%	FANCD2 FANCB BRCA2
6950	response to stress	0.24126	3.6771	13/30 43.3%	1773/14303 12.3%	FANCI FANCL FANCC FANCB BRCA2 FANCE FANCG FANCF BRIP1 SLX4 ERCC4 FANCD2 NBN
35022	positive regulation of Rac protein signal transduction	0.25451	3.6771	2/30 6.6%	4/14303 0.0%	NRAS HRAS
48478	replication fork protection	0.25451	3.6771	2/30 6.6%	4/14303 0.0%	FANCB BRCA2
33600	negative regulation of mammary gland epithelial cell proliferation	0.25451	3.6771	2/30 6.6%	4/14303 0.0%	FANCB BRCA2
7346	regulation of mitotic cell cycle	0.28797	4.0251	5/30 16.6%	175/14303 1.2%	CUL7 NBN FANCB BRCA2 HRAS
30330	DNA damage response, signal transduction by p53 class mediator	0.29327	4.0251	3/30 10.0%	29/14303 0.2%	NBN FANCB BRCA2
51726	regulation of cell cycle	0.30307	4.0581	7/30 23.3%	447/14303 3.1%	CUL7 BRIP1 NBN FANCB BRCA2 HRAS FANCG
7281	germ cell development	0.37023	4.8394	4/30 13.3%	91/14303 0.6%	FANCC FANCB BRCA2 FANCG
42770	DNA damage response, signal transduction	0.42058	5.2858	4/30 13.3%	94/14303 0.6%	BRIP1 NBN FANCB BRCA2
45005	maintenance of fidelity involved in DNA-dependent DNA replication	0.42364	5.2858	2/30 6.6%	5/14303 0.0%	FANCB BRCA2
40007	growth	0.67204	8.1989	5/30 16.6%	209/14303 1.4%	PLAG1 ANKRD11 NBN FANCB BRCA2
75	cell cycle checkpoint	0.69841	8.3354	4/30 13.3%	107/14303 0.7%	BRIP1 NBN HRAS FANCG
1824	blastocyst development	0.72318	8.4473	3/30 10.0%	39/14303 0.2%	NBN FANCB BRCA2
1833	inner cell mass cell proliferation	0.88732	9.8152	2/30 6.6%	7/14303 0.0%	FANCB BRCA2
10225	response to UV-C	0.88732	9.8152	2/30 6.6%	7/14303 0.0%	FANCB BRCA2
48589	developmental growth	0.89392	9.8152	4/30 13.3%	114/14303 0.7%	PLAG1 NBN FANCB BRCA2
32465	regulation of cytokinesis	1.1815	12.474	2/30 6.6%	8/14303 0.0%	FANCB BRCA2
33599	regulation of mammary gland epithelial cell proliferation	1.1815	12.474	2/30 6.6%	8/14303 0.0%	FANCB BRCA2
51053	negative regulation of DNA metabolic process	1.2687	13.141	3/30 10.0%	47/14303 0.3%	ERCC4 FANCB BRCA2
33205	cell cycle cytokinesis	1.5171	15.424	2/30 6.6%	9/14303 0.0%	FANCB BRCA2
7049	cell cycle	1.7226	17.195	8/30 26.6%	795/14303 5.5%	PPP1CB FANCI FANCD2 TOP3A NBN FANCB BRCA2 HRAS
43524	negative regulation of neuron apoptosis	1.8174	17.623	3/30 10.0%	53/14303 0.3%	NRAS BRAF HRAS
42772	DNA damage response, signal transduction resulting in transcription	1.894	17.623	2/30 6.6%	10/14303 0.0%	FANCB BRCA2
6978	DNA damage response, signal transduction by p53 class mediator resulting in transcription of p21 class mediator	1.894	17.623	2/30 6.6%	10/14303 0.0%	FANCB BRCA2
7141	male meiosis I	1.894	17.623	2/30 6.6%	10/14303 0.0%	FANCB BRCA2
51298	centrosome duplication	2.3118	20.566	2/30 6.6%	11/14303 0.0%	FANCB BRCA2
35020	regulation of Rac protein signal transduction	2.3118	20.566	2/30 6.6%	11/14303 0.0%	NRAS HRAS
7568	aging	2.3226	20.566	4/30 13.3%	146/14303 1.0%	NRAS FANCB BRCA2 HRAS
35556	intracellular signal transduction	2.3753	20.698	8/30 26.6%	833/14303 5.8%	NRAS RIT1 MAP2K2 SHOC2 BRAF RAF1 HRAS SOS2
44238	primary metabolic process	2.4128	20.698	21/30 70.0%	5287/14303 36.9%	FANCI CUL7 MAP2K2 FANCL TOP3A BRAF FANCC FANCB BRCA2 FANCE FANCG FANCF PPP1CB ACAN BRIP1 RIT1 SLX4 ERCC4 FANCD2 NBN RAF1
6261	DNA-dependent DNA replication	2.5007	21.121	3/30 10.0%	59/14303 0.4%	TOP3A FANCB BRCA2
9411	response to UV	3.0375	25.266	3/30 10.0%	63/14303 0.4%	ERCC4 FANCB BRCA2
1556	oocyte maturation	3.27	26.795	2/30 6.6%	13/14303 0.0%	FANCB BRCA2
3006	reproductive developmental process	3.4197	27.609	5/30 16.6%	296/14303 2.0%	PLAG1 FANCC FANCB BRCA2 FANCG
48608	reproductive structure development	3.6187	28.576	4/30 13.3%	164/14303 1.1%	PLAG1 FANCB BRCA2 FANCG
10212	response to ionizing radiation	3.6436	28.576	3/30 10.0%	67/14303 0.4%	FANCD2 FANCB BRCA2
44237	cellular metabolic process	3.8227	29.559	20/30 66.6%	4989/14303 34.8%	FANCI CUL7 MAP2K2 FANCL TOP3A BRAF FANCC FANCB BRCA2 FANCE FANCG FANCF PPP1CB BRIP1 RIT1 SLX4 ERCC4 FANCD2 NBN RAF1

## Sheet: EOD microRNA targets
GO ID	Description	p-val	corrected p-val	Cluster frequency	total frequency	genes
42127	regulation of cell proliferation	2.9376e-05	0.0079021	10/16 62.5%	848/14306 5.9%	CDKN1C BLM FANCA IGF2 MEK1 KRAS IGF1 BRCA2 FGFR3 IGF1R
23034	intracellular signaling pathway	0.00059245	0.079685	10/16 62.5%	1158/14306 8.0%	BLM PTPN11 MEK1 KRAS PIK3R1 IGF1 BRCA2 SOS1 FGFR3 IGF1R
48731	system development	0.56398	8.2752	10/16 62.5%	2422/14306 16.9%	CDKN1C BLM FANCA IGF2 PTPN11 MEK1 IGF1 BRCA2 FGFR3 IGF1R
48856	anatomical structure development	0.15361	3.7564	11/16 68.7%	2656/14306 18.5%	CDKN1C BLM FANCA IGF2 PTPN11 MEK1 KRAS IGF1 BRCA2 FGFR3 IGF1R
7275	multicellular organismal development	0.46899	7.5694	11/16 68.7%	2972/14306 20.7%	CDKN1C BLM FANCA IGF2 HMGA2 PTPN11 MEK1 IGF1 BRCA2 FGFR3 IGF1R
23033	signaling pathway	0.00099439	0.11464	12/16 75.0%	2100/14306 14.6%	BLM IGF2 PTPN11 MEK1 KRAS PIK3R1 IGF1 BRCA2 SOS1 CBL FGFR3 IGF1R
23052	signaling	0.088131	2.9745	12/16 75.0%	3131/14306 21.8%	BLM IGF2 PTPN11 MEK1 KRAS PIK3R1 IGF1 BRCA2 SOS1 CBL FGFR3 IGF1R
32502	developmental process	0.12622	3.2431	12/16 75.0%	3235/14306 22.6%	CDKN1C BLM FANCA IGF2 HMGA2 PTPN11 MEK1 KRAS IGF1 BRCA2 FGFR3 IGF1R
32501	multicellular organismal process	3.2327	29.986	12/16 75.0%	4376/14306 30.5%	CDKN1C BLM FANCA IGF2 HMGA2 PTPN11 MEK1 KRAS IGF1 BRCA2 FGFR3 IGF1R
48522	positive regulation of cellular process	2.859e-05	0.0079021	13/16 81.2%	2004/14306 14.0%	CDKN1C BLM IGF2 PTPN11 PIK3R1 IGF1 BRCA2 CBL IGF1R MEK1 KRAS SOS1 FGFR3
48518	positive regulation of biological process	9.664e-05	0.019497	13/16 81.2%	2208/14306 15.4%	CDKN1C BLM IGF2 PTPN11 PIK3R1 IGF1 BRCA2 CBL IGF1R MEK1 KRAS SOS1 FGFR3
50794	regulation of cellular process	0.35569	6.5237	15/16 93.7%	6224/14306 43.5%	CDKN1C BLM FANCA IGF2 HMGA2 PTPN11 PIK3R1 IGF1 BRCA2 CBL IGF1R MEK1 KRAS SOS1 FGFR3
50789	regulation of biological process	0.037282	1.8804	16/16 100.0%	6554/14306 45.8%	CDKN1C BLM FANCA IGF2 HMGA2 PTPN11 PIK3R1 IGF1 BRCA2 CBL IGF1R UBE2T MEK1 KRAS SOS1 FGFR3
65007	biological regulation	0.093885	2.9745	16/16 100.0%	6943/14306 48.5%	CDKN1C BLM FANCA IGF2 HMGA2 PTPN11 PIK3R1 IGF1 BRCA2 CBL IGF1R UBE2T MEK1 KRAS SOS1 FGFR3
48478	replication fork protection	0.03516	1.8804	2/16 12.5%	3/14306 0.0%	BLM BRCA2
45005	maintenance of fidelity involved in DNA-dependent DNA replication	0.070273	2.7005	2/16 12.5%	4/14306 0.0%	BLM BRCA2
31017	exocrine pancreas development	0.17545	3.9331	2/16 12.5%	6/14306 0.0%	IGF1 IGF1R
32465	regulation of cytokinesis	0.24547	5.1063	2/16 12.5%	7/14306 0.0%	BRCA2 IGF1R
48009	insulin-like growth factor receptor signaling pathway	0.42027	7.216	2/16 12.5%	9/14306 0.0%	PIK3R1 IGF1R
14065	phosphoinositide 3-kinase cascade	0.52499	8.1474	2/16 12.5%	10/14306 0.0%	PIK3R1 IGF1R
10165	response to X-ray	1.221	14.929	2/16 12.5%	15/14306 0.1%	BLM BRCA2
724	double-strand break repair via homologous recombination	1.9833	21.34	2/16 12.5%	19/14306 0.1%	BLM BRCA2
725	recombinational repair	1.9833	21.34	2/16 12.5%	19/14306 0.1%	BLM BRCA2
46579	positive regulation of Ras protein signal transduction	1.9833	21.34	2/16 12.5%	19/14306 0.1%	KRAS IGF1
51057	positive regulation of small GTPase mediated signal transduction	2.2022	22.837	2/16 12.5%	20/14306 0.1%	KRAS IGF1
7140	male meiosis	2.6739	26.64	2/16 12.5%	22/14306 0.1%	FANCA BRCA2
51897	positive regulation of protein kinase B signaling cascade	2.9267	28.803	2/16 12.5%	23/14306 0.1%	IGF2 IGF1R
51785	positive regulation of nuclear division	3.1907	29.986	2/16 12.5%	24/14306 0.1%	IGF2 IGF1
45840	positive regulation of mitosis	3.1907	29.986	2/16 12.5%	24/14306 0.1%	IGF2 IGF1
60740	prostate gland epithelium morphogenesis	3.1907	29.986	2/16 12.5%	24/14306 0.1%	IGF1 IGF1R
8286	insulin receptor signaling pathway	0.080131	2.9393	3/16 18.7%	36/14306 0.2%	IGF2 PIK3R1 IGF1R
45787	positive regulation of cell cycle	0.60025	8.65	3/16 18.7%	70/14306 0.4%	IGF2 IGF1 BRCA2
32869	cellular response to insulin stimulus	0.73792	10.267	3/16 18.7%	75/14306 0.5%	IGF2 PIK3R1 IGF1R
71375	cellular response to peptide hormone stimulus	0.99862	13.211	3/16 18.7%	83/14306 0.5%	IGF2 PIK3R1 IGF1R
50678	regulation of epithelial cell proliferation	1.072	13.934	3/16 18.7%	85/14306 0.5%	CDKN1C IGF1 BRCA2
30879	mammary gland development	1.1489	14.487	3/16 18.7%	87/14306 0.6%	IGF1 BRCA2 IGF1R
42770	DNA damage response, signal transduction	1.4008	16.857	3/16 18.7%	93/14306 0.6%	BLM PTPN11 BRCA2
43406	positive regulation of MAP kinase activity	2.1814	22.837	3/16 18.7%	108/14306 0.7%	PTPN11 MEK1 KRAS
32868	response to insulin stimulus	3.2005	29.986	3/16 18.7%	123/14306 0.8%	IGF2 PIK3R1 IGF1R
51302	regulation of cell division	0.0021446	0.19762	4/16 25.0%	49/14306 0.3%	BLM IGF2 BRCA2 IGF1R
6275	regulation of DNA replication	0.011452	0.71092	4/16 25.0%	74/14306 0.5%	BLM IGF1 BRCA2 IGF1R
7265	Ras protein signal transduction	0.060255	2.5593	4/16 25.0%	112/14306 0.7%	MEK1 KRAS IGF1 SOS1
51052	regulation of DNA metabolic process	0.10887	3.0296	4/16 25.0%	130/14306 0.9%	BLM IGF1 BRCA2 IGF1R
32870	cellular response to hormone stimulus	0.2531	5.1063	4/16 25.0%	161/14306 1.1%	IGF2 PTPN11 PIK3R1 IGF1R
48608	reproductive structure development	0.26568	5.1634	4/16 25.0%	163/14306 1.1%	FANCA IGF1 BRCA2 IGF1R
71495	cellular response to endogenous stimulus	0.30617	5.7461	4/16 25.0%	169/14306 1.1%	IGF2 PTPN11 PIK3R1 IGF1R
40007	growth	0.68892	9.7536	4/16 25.0%	208/14306 1.4%	PTPN11 IGF1 BRCA2 FGFR3
51130	positive regulation of cellular component organization	0.88719	11.933	4/16 25.0%	222/14306 1.5%	IGF2 PIK3R1 IGF1 CBL
46578	regulation of Ras protein signal transduction	1.0878	13.934	4/16 25.0%	234/14306 1.6%	MEK1 KRAS IGF1 SOS1
71310	cellular response to organic substance	1.1805	14.656	4/16 25.0%	239/14306 1.6%	IGF2 PTPN11 PIK3R1 IGF1R
51056	regulation of small GTPase mediated signal transduction	1.9426	21.34	4/16 25.0%	272/14306 1.9%	MEK1 KRAS IGF1 SOS1
7264	small GTPase mediated signal transduction	2.5492	26.041	4/16 25.0%	292/14306 2.0%	MEK1 KRAS IGF1 SOS1
3006	reproductive developmental process	2.6508	26.64	4/16 25.0%	295/14306 2.0%	FANCA IGF1 BRCA2 IGF1R
9967	positive regulation of signal transduction	0.094587	2.9745	5/16 31.2%	276/14306 1.9%	IGF2 PTPN11 KRAS IGF1 IGF1R
23056	positive regulation of signaling process	0.1032	2.9745	5/16 31.2%	281/14306 1.9%	IGF2 PTPN11 KRAS IGF1 IGF1R
45859	regulation of protein kinase activity	0.38387	6.8841	5/16 31.2%	369/14306 2.5%	CDKN1C BLM PTPN11 MEK1 KRAS
35468	positive regulation of signaling pathway	0.44178	7.4274	5/16 31.2%	380/14306 2.6%	CDKN1C IGF2 KRAS IGF1 IGF1R
43549	regulation of kinase activity	0.45869	7.5544	5/16 31.2%	383/14306 2.6%	CDKN1C BLM PTPN11 MEK1 KRAS
51338	regulation of transferase activity	0.55097	8.234	5/16 31.2%	398/14306 2.7%	CDKN1C BLM PTPN11 MEK1 KRAS
10647	positive regulation of cell communication	0.03497	1.8804	6/16 37.5%	413/14306 2.8%	CDKN1C IGF2 PTPN11 KRAS IGF1 IGF1R
22403	cell cycle phase	0.047194	2.1159	6/16 37.5%	435/14306 3.0%	CDKN1C BLM FANCA HMGA2 MEK1 BRCA2
8284	positive regulation of cell proliferation	0.064303	2.5946	6/16 37.5%	459/14306 3.2%	BLM IGF2 KRAS IGF1 FGFR3 IGF1R
42325	regulation of phosphorylation	0.1286	3.2431	6/16 37.5%	518/14306 3.6%	CDKN1C BLM PTPN11 MEK1 KRAS IGF1
19220	regulation of phosphate metabolic process	0.1665	3.8389	6/16 37.5%	542/14306 3.7%	CDKN1C BLM PTPN11 MEK1 KRAS IGF1
51174	regulation of phosphorus metabolic process	0.1665	3.8389	6/16 37.5%	542/14306 3.7%	CDKN1C BLM PTPN11 MEK1 KRAS IGF1
22402	cell cycle process	0.2495	5.1063	6/16 37.5%	582/14306 4.0%	CDKN1C BLM FANCA HMGA2 MEK1 BRCA2
48468	cell development	0.39749	6.9734	6/16 37.5%	632/14306 4.4%	CDKN1C PTPN11 MEK1 IGF1 BRCA2 IGF1R
32879	regulation of localization	0.87101	11.914	6/16 37.5%	727/14306 5.0%	PTPN11 MEK1 PIK3R1 IGF1 CBL IGF1R
7049	cell cycle	1.4204	16.857	6/16 37.5%	794/14306 5.5%	CDKN1C BLM FANCA HMGA2 MEK1 BRCA2
7169	transmembrane receptor protein tyrosine kinase signaling pathway	1.8217e-05	0.0079021	7/16 43.7%	219/14306 1.5%	IGF2 PTPN11 PIK3R1 SOS1 CBL FGFR3 IGF1R
7167	enzyme linked receptor protein signaling pathway	0.00043212	0.069743	7/16 43.7%	346/14306 2.4%	IGF2 PTPN11 PIK3R1 SOS1 CBL FGFR3 IGF1R
9725	response to hormone stimulus	0.0022682	0.19762	7/16 43.7%	441/14306 3.0%	IGF2 PTPN11 MEK1 KRAS PIK3R1 BRCA2 IGF1R
51726	regulation of cell cycle	0.0024488	0.19762	7/16 43.7%	446/14306 3.1%	CDKN1C BLM IGF2 PTPN11 MEK1 IGF1 BRCA2
9719	response to endogenous stimulus	0.0048304	0.35438	7/16 43.7%	493/14306 3.4%	IGF2 PTPN11 MEK1 KRAS PIK3R1 BRCA2 IGF1R
9966	regulation of signal transduction	0.097449	2.9745	7/16 43.7%	773/14306 5.4%	IGF2 PTPN11 MEK1 KRAS IGF1 SOS1 IGF1R
23051	regulation of signaling process	0.10167	2.9745	7/16 43.7%	778/14306 5.4%	IGF2 PTPN11 MEK1 KRAS IGF1 SOS1 IGF1R
10033	response to organic substance	0.20988	4.5777	7/16 43.7%	869/14306 6.0%	IGF2 PTPN11 MEK1 KRAS PIK3R1 BRCA2 IGF1R
51716	cellular response to stimulus	0.47935	7.5849	7/16 43.7%	987/14306 6.8%	BLM FANCA IGF2 PTPN11 PIK3R1 BRCA2 IGF1R
35556	intracellular signal transduction	0.010821	0.71092	8/16 50.0%	833/14306 5.8%	PTPN11 MEK1 KRAS PIK3R1 IGF1 SOS1 FGFR3 IGF1R
35466	regulation of signaling pathway	0.043986	2.088	8/16 50.0%	1003/14306 7.0%	CDKN1C IGF2 PTPN11 MEK1 KRAS IGF1 SOS1 IGF1R
10646	regulation of cell communication	0.12515	3.2431	8/16 50.0%	1154/14306 8.0%	CDKN1C IGF2 PTPN11 MEK1 KRAS IGF1 SOS1 IGF1R
7166	cell surface receptor linked signaling pathway	0.26873	5.1634	8/16 50.0%	1280/14306 8.9%	IGF2 PTPN11 KRAS PIK3R1 SOS1 CBL FGFR3 IGF1R
30154	cell differentiation	1.8202	20.689	8/16 50.0%	1668/14306 11.6%	CDKN1C BLM PTPN11 MEK1 KRAS IGF1 BRCA2 IGF1R
48869	cellular developmental process	2.2073	22.837	8/16 50.0%	1714/14306 11.9%	CDKN1C BLM PTPN11 MEK1 KRAS IGF1 BRCA2 IGF1R
7165	signal transduction	0.54434	8.234	9/16 56.2%	1878/14306 13.1%	BLM PTPN11 MEK1 KRAS PIK3R1 IGF1 SOS1 FGFR3 IGF1R
23046	signaling process	1.6514	19.038	9/16 56.2%	2157/14306 15.0%	BLM PTPN11 MEK1 KRAS PIK3R1 IGF1 SOS1 FGFR3 IGF1R
23060	signal transmission	1.6514	19.038	9/16 56.2%	2157/14306 15.0%	BLM PTPN11 MEK1 KRAS PIK3R1 IGF1 SOS1 FGFR3 IGF1R

## Sheet: EOD non annotated genes 0.05
GO ID	Description	p-val	corrected p-val	Cluster frequency	total frequency	genes
8219	cell death	0.2831	74.437	6/14 42.8%	698/14306 4.8%	VCP ATXN2 TBP ATXN1 PSEN2 ATXN10
16265	death	0.2948	74.437	6/14 42.8%	703/14306 4.9%	VCP ATXN2 TBP ATXN1 PSEN2 ATXN10
32268	regulation of cellular protein metabolic process	1.3469	119.85	5/14 35.7%	560/14306 3.9%	EPM2A VCP ATXN2 PSEN2 NHLRC1
10604	positive regulation of macromolecule metabolic process	1.5224	119.85	6/14 42.8%	942/14306 6.5%	EPM2A VCP TBP ATXN1 TBK1 NHLRC1
31325	positive regulation of cellular metabolic process	1.76	119.85	6/14 42.8%	967/14306 6.7%	EPM2A VCP TBP ATXN1 TBK1 NHLRC1
51603	proteolysis involved in cellular protein catabolic process	1.8687	119.85	4/14 28.5%	312/14306 2.1%	EPM2A VCP PSEN2 NHLRC1
44257	cellular protein catabolic process	1.9387	119.85	4/14 28.5%	315/14306 2.2%	EPM2A VCP PSEN2 NHLRC1
9893	positive regulation of metabolic process	2.3493	119.85	6/14 42.8%	1019/14306 7.1%	EPM2A VCP TBP ATXN1 TBK1 NHLRC1
51246	regulation of protein metabolic process	2.448	119.85	5/14 35.7%	636/14306 4.4%	EPM2A VCP ATXN2 PSEN2 NHLRC1
30163	protein catabolic process	2.5981	119.85	4/14 28.5%	340/14306 2.3%	EPM2A VCP PSEN2 NHLRC1
44260	cellular macromolecule metabolic process	2.8599	119.85	10/14 71.4%	3508/14306 24.5%	EPM2A NOP56 VCP ATXN2 TBP ATXN1 TBK1 DNAJC5 PSEN2 NHLRC1
43161	proteasomal ubiquitin-dependent protein catabolic process	3.0853	119.85	3/14 21.4%	140/14306 0.9%	EPM2A VCP NHLRC1
10498	proteasomal protein catabolic process	3.0853	119.85	3/14 21.4%	140/14306 0.9%	EPM2A VCP NHLRC1
44265	cellular macromolecule catabolic process	7.0321	237.82	4/14 28.5%	442/14306 3.0%	EPM2A VCP PSEN2 NHLRC1
209	protein polyubiquitination	7.4878	237.82	2/14 14.2%	42/14306 0.2%	EPM2A NHLRC1
16567	protein ubiquitination	7.5349	237.82	3/14 21.4%	190/14306 1.3%	EPM2A VCP NHLRC1
43170	macromolecule metabolic process	9.3843	271.05	10/14 71.4%	4017/14306 28.0%	EPM2A NOP56 VCP ATXN2 TBP ATXN1 TBK1 DNAJC5 PSEN2 NHLRC1
32446	protein modification by small protein conjugation	9.6611	271.05	3/14 21.4%	207/14306 1.4%	EPM2A VCP NHLRC1
9057	macromolecule catabolic process	11.496	305.55	4/14 28.5%	504/14306 3.5%	EPM2A VCP PSEN2 NHLRC1
42326	negative regulation of phosphorylation	12.362	312.13	2/14 14.2%	54/14306 0.3%	ATXN1 PSEN2
10563	negative regulation of phosphorus metabolic process	14.248	320.45	2/14 14.2%	58/14306 0.4%	ATXN1 PSEN2
45936	negative regulation of phosphate metabolic process	14.248	320.45	2/14 14.2%	58/14306 0.4%	ATXN1 PSEN2
48522	positive regulation of cellular process	14.595	320.45	7/14 50.0%	2005/14306 14.0%	EPM2A VCP TBP ATXN1 TBK1 PSEN2 NHLRC1
70647	protein modification by small protein conjugation or removal	17.812	374.8	3/14 21.4%	256/14306 1.7%	EPM2A VCP NHLRC1
33962	cytoplasmic mRNA processing body assembly	19.563	379.98	1/14 7.1%	2/14306 0.0%	ATXN2
34063	stress granule assembly	19.563	379.98	1/14 7.1%	2/14306 0.0%	ATXN2
6511	ubiquitin-dependent protein catabolic process	22.543	413	3/14 21.4%	278/14306 1.9%	EPM2A VCP NHLRC1
19941	modification-dependent protein catabolic process	23.717	413	3/14 21.4%	283/14306 1.9%	EPM2A VCP NHLRC1
43632	modification-dependent macromolecule catabolic process	23.717	413	3/14 21.4%	283/14306 1.9%	EPM2A VCP NHLRC1
32270	positive regulation of cellular protein metabolic process	25.674	424.92	3/14 21.4%	291/14306 2.0%	EPM2A VCP NHLRC1
48518	positive regulation of biological process	26.084	424.92	7/14 50.0%	2209/14306 15.4%	EPM2A VCP TBP ATXN1 TBK1 PSEN2 NHLRC1
32568	general transcription from RNA polymerase II promoter	29.332	461.54	1/14 7.1%	3/14306 0.0%	TBP
51247	positive regulation of protein metabolic process	30.16	461.54	3/14 21.4%	308/14306 2.1%	EPM2A VCP NHLRC1

## Sheet: MD microRNA targets 0.05
GO ID	Description	p-val	corrected p-val	Cluster frequency	total frequency	genes
61024	membrane organization	6.1516	200.44	3/7 42.8%	383/14305 2.6%	MFN2 TAZ DNM2
55114	oxidation reduction	28.114	366.42	3/7 42.8%	647/14305 4.5%	AIFM1 NDUFA10 TAZ
46907	intracellular transport	30.412	383.58	3/7 42.8%	665/14305 4.6%	SLC25A1 MFN2 DNM2
46471	phosphatidylglycerol metabolic process	14.674	239.06	1/7 14.2%	3/14305 0.0%	TAZ
45333	cellular respiration	9.1568	212.55	2/7 28.5%	96/14305 0.6%	NDUFA10 TAZ
42775	mitochondrial ATP synthesis coupled electron transport	3.2342	200.44	2/7 28.5%	57/14305 0.3%	NDUFA10 TAZ
42773	ATP synthesis coupled electron transport	3.2342	200.44	2/7 28.5%	57/14305 0.3%	NDUFA10 TAZ
42407	cristae formation	9.7847	212.55	1/7 14.2%	2/14305 0.0%	TAZ
35414	negative regulation of catenin protein nuclear translocation	9.7847	212.55	1/7 14.2%	2/14305 0.0%	TAZ
33572	transferrin transport	9.7847	212.55	1/7 14.2%	2/14305 0.0%	DNM2
33159	negative regulation of protein import into nucleus, translocation	9.7847	212.55	1/7 14.2%	2/14305 0.0%	TAZ
32049	cardiolipin biosynthetic process	14.674	239.06	1/7 14.2%	3/14305 0.0%	TAZ
32048	cardiolipin metabolic process	14.674	239.06	1/7 14.2%	3/14305 0.0%	TAZ
30263	apoptotic chromosome condensation	19.561	273.16	1/7 14.2%	4/14305 0.0%	AIFM1
22904	respiratory electron transport chain	4.2071	200.44	2/7 28.5%	65/14305 0.4%	NDUFA10 TAZ
22900	electron transport chain	13.105	239.06	2/7 28.5%	115/14305 0.8%	NDUFA10 TAZ
16044	cellular membrane organization	6.1047	200.44	3/7 42.8%	382/14305 2.6%	MFN2 TAZ DNM2
15980	energy derivation by oxidation of organic compounds	20.726	279.44	2/7 28.5%	145/14305 1.0%	NDUFA10 TAZ
15746	citrate transport	4.8934	200.44	1/7 14.2%	1/14305 0.0%	SLC25A1
15682	ferric iron transport	9.7847	212.55	1/7 14.2%	2/14305 0.0%	DNM2
14853	regulation of excitatory postsynaptic membrane potential involved in skeletal muscle contraction	4.8934	200.44	1/7 14.2%	1/14305 0.0%	DMPK
14852	regulation of skeletal muscle contraction by neural stimulation via neuromuscular junction	4.8934	200.44	1/7 14.2%	1/14305 0.0%	DMPK
14819	regulation of skeletal muscle contraction	19.561	273.16	1/7 14.2%	4/14305 0.0%	DMPK
8053	mitochondrial fusion	19.561	273.16	1/7 14.2%	4/14305 0.0%	MFN2
7006	mitochondrial membrane organization	0.82813	200.44	2/7 28.5%	29/14305 0.2%	MFN2 TAZ
7005	mitochondrion organization	16.959	265.25	2/7 28.5%	131/14305 0.9%	MFN2 TAZ
6843	mitochondrial citrate transport	4.8934	200.44	1/7 14.2%	1/14305 0.0%	SLC25A1
6842	tricarboxylic acid transport	4.8934	200.44	1/7 14.2%	1/14305 0.0%	SLC25A1
6839	mitochondrial transport	5.5998	200.44	2/7 28.5%	75/14305 0.5%	SLC25A1 MFN2
6655	phosphatidylglycerol biosynthetic process	14.674	239.06	1/7 14.2%	3/14305 0.0%	TAZ
6119	oxidative phosphorylation	10.329	212.56	2/7 28.5%	102/14305 0.7%	NDUFA10 TAZ

## Sheet: MD non annotated genes
GO ID	Description	p-val	corrected p-val	Cluster frequency	total frequency	genes
45333	cellular respiration	2.8682e-44	3.1636e-41	38/178 21.3%	96/14292 0.6%	MT-ND6 MT-ND4L MT-ND4 FH NDUFB8 MT-ND5 UQCRB COX15 NDUFB3 MT-ND2 MT-ND3 MT-ND1 NDUFV2 NDUFV1 NDUFA9 SURF1 NDUFA6 MDH2 NDUFA4 NDUFA2 NDUFA1 SDHD SDHA COQ7 NDUFS8 SUCLA2 NDUFS7 NDUFS6 NDUFS4 NDUFS3 NDUFS2 MT-CO2 SUCLG1 NDUFS1 MT-CO3 NDUFAF1 ACO2 DLD
6091	generation of precursor metabolites and energy	1.7176e-40	9.4725e-38	52/178 29.2%	312/14292 2.1%	MT-ND6 MT-ND4L MT-ND4 SLC25A3 MT-ND5 NDUFA11 MT-ND2 COX6A1 MT-ND3 MT-ND1 MT-ATP6 FDXR DLAT SDHD SDHA NDUFS8 SCO1 NDUFS7 NDUFS6 NDUFS4 NDUFS3 NDUFS2 MT-CO2 SUCLG1 NDUFS1 MT-CO3 DLD SLC25A4 FH NDUFB8 UQCRB COX15 NDUFB11 NDUFB3 ETFDH ATP5D CYC1 NDUFV2 NDUFV1 NDUFA9 SURF1 PDHA1 NDUFA6 MDH2 NDUFA4 NDUFA2 NDUFA1 COQ7 MT-ATP8 SUCLA2 NDUFAF1 ACO2
22900	electron transport chain	5.5349e-39	1.3181e-36	37/178 20.7%	115/14292 0.8%	MT-ND6 MT-ND4L MT-ND4 NDUFB8 MT-ND5 NDUFA11 UQCRB COX15 NDUFB11 NDUFB3 ETFDH MT-ND2 MT-ND3 MT-ND1 FDXR CYC1 NDUFV2 NDUFV1 NDUFA9 NDUFA6 NDUFA4 NDUFA2 NDUFA1 SDHD SDHA COQ7 NDUFS8 NDUFS7 NDUFS6 NDUFS4 NDUFS3 NDUFS2 MT-CO2 NDUFS1 MT-CO3 NDUFAF1 DLD
42773	ATP synthesis coupled electron transport	5.9748e-39	1.3181e-36	30/178 16.8%	57/14292 0.3%	MT-ND6 MT-ND4L MT-ND4 NDUFB8 MT-ND5 UQCRB COX15 NDUFB3 MT-ND2 MT-ND3 MT-ND1 NDUFV2 NDUFV1 NDUFA9 NDUFA6 NDUFA4 NDUFA2 NDUFA1 COQ7 NDUFS8 NDUFS7 NDUFS6 NDUFS4 NDUFS3 NDUFS2 MT-CO2 NDUFS1 MT-CO3 NDUFAF1 DLD
42775	mitochondrial ATP synthesis coupled electron transport	5.9748e-39	1.3181e-36	30/178 16.8%	57/14292 0.3%	MT-ND6 MT-ND4L MT-ND4 NDUFB8 MT-ND5 UQCRB COX15 NDUFB3 MT-ND2 MT-ND3 MT-ND1 NDUFV2 NDUFV1 NDUFA9 NDUFA6 NDUFA4 NDUFA2 NDUFA1 COQ7 NDUFS8 NDUFS7 NDUFS6 NDUFS4 NDUFS3 NDUFS2 MT-CO2 NDUFS1 MT-CO3 NDUFAF1 DLD
22904	respiratory electron transport chain	1.4014e-38	2.5762e-36	31/178 17.4%	65/14292 0.4%	MT-ND6 MT-ND4L MT-ND4 NDUFB8 MT-ND5 UQCRB COX15 NDUFB3 MT-ND2 MT-ND3 MT-ND1 NDUFV2 NDUFV1 NDUFA9 NDUFA6 NDUFA4 NDUFA2 NDUFA1 SDHA COQ7 NDUFS8 NDUFS7 NDUFS6 NDUFS4 NDUFS3 NDUFS2 MT-CO2 NDUFS1 MT-CO3 NDUFAF1 DLD
15980	energy derivation by oxidation of organic compounds	2.778e-36	4.3774e-34	38/178 21.3%	145/14292 1.0%	MT-ND6 MT-ND4L MT-ND4 FH NDUFB8 MT-ND5 UQCRB COX15 NDUFB3 MT-ND2 MT-ND3 MT-ND1 NDUFV2 NDUFV1 NDUFA9 SURF1 NDUFA6 MDH2 NDUFA4 NDUFA2 NDUFA1 SDHD SDHA COQ7 NDUFS8 SUCLA2 NDUFS7 NDUFS6 NDUFS4 NDUFS3 NDUFS2 MT-CO2 SUCLG1 NDUFS1 MT-CO3 NDUFAF1 ACO2 DLD
6119	oxidative phosphorylation	1.9964e-34	2.7525e-32	33/178 18.5%	102/14292 0.7%	MT-ND6 MT-ND4L MT-ND4 NDUFB8 MT-ND5 UQCRB COX15 NDUFB3 MT-ND2 MT-ND3 MT-ND1 MT-ATP6 ATP5D NDUFV2 NDUFV1 NDUFA9 NDUFA6 NDUFA4 NDUFA2 NDUFA1 COQ7 MT-ATP8 NDUFS8 NDUFS7 NDUFS6 NDUFS4 NDUFS3 NDUFS2 MT-CO2 NDUFS1 MT-CO3 NDUFAF1 DLD
6120	mitochondrial electron transport, NADH to ubiquinone	2.1249e-33	2.6042e-31	25/178 14.0%	43/14292 0.3%	MT-ND6 MT-ND4L MT-ND4 NDUFB8 MT-ND5 NDUFB3 MT-ND2 MT-ND3 MT-ND1 NDUFV2 NDUFV1 NDUFA9 NDUFA6 NDUFA4 NDUFA2 NDUFA1 NDUFS8 NDUFS7 NDUFS6 NDUFS4 NDUFS3 NDUFS2 NDUFS1 NDUFAF1 DLD
8152	metabolic process	4.2478e-28	4.6853e-26	150/178 84.2%	5951/14292 41.6%	MT-ND6 ISCA2 MT-ND4L ISCA1 MT-ND4 MTFMT MT-ND5 NDUFA11 PARS2 ABAT MT-ND2 COX6A1 MT-ND3 YARS2 MT-ND1 NFU1 FLAD1 NARS2 FDXR LONP1 SACS PMPCB PMPCA MPV17 MTPAP EARS2 RARS2 MECR PUS1 SDHD TRNT1 SDHA GTPBP3 COX6B1 TUFM AFG3L2 LARS2 BTD KARS PPA2 SCO1 POLG2 SCO2 CLPP MT-CO2 SUCLG1 DNA2 MT-CO3 CARS2 LIPT2 LIPT1 AARS2 UQCRB COX15 NDUFB11 HTRA2 LIAS C12ORF65 TIMM50 DGUOK RNASEH1 HLCS ATP5D SLC19A3 CYC1 ND…
44237	cellular metabolic process	5.7347e-26	5.7503e-24	136/178 76.4%	4985/14292 34.8%	MT-ND6 ISCA2 MT-ND4L ISCA1 MT-ND4 MTFMT MT-ND5 NDUFA11 PARS2 ABAT MT-ND2 COX6A1 MT-ND3 YARS2 MT-ND1 NFU1 FLAD1 NARS2 FDXR LONP1 SACS MPV17 MTPAP EARS2 RARS2 MECR PUS1 SDHD TRNT1 SDHA GTPBP3 TUFM LARS2 KARS PPA2 SCO1 POLG2 MT-CO2 SUCLG1 DNA2 MT-CO3 CARS2 LIPT2 LIPT1 AARS2 UQCRB COX15 NDUFB11 LIAS C12ORF65 TIMM50 DGUOK RNASEH1 HLCS ATP5D SLC19A3 CYC1 NDUFV2 VARS2 NDUFV1 SLC19A2 DNAJC19 SURF1 PDHA1 …
55114	oxidation reduction	2.4004e-23	2.2064e-21	51/178 28.6%	646/14292 4.5%	MT-ND6 MT-ND4L MT-ND4 MT-ND5 NDUFA11 HCCS MT-ND2 MT-ND3 MT-ND1 FDXR MECR ACAD9 SDHD SDHA COX6B1 NDUFS8 NDUFS7 RRM2B SCO2 NDUFS6 NDUFS4 NDUFS3 NDUFS2 MT-CO2 NDUFS1 MT-CO3 DLD NDUFB8 UQCRB COX15 NDUFB11 NDUFB3 ETFDH HSD17B10 FOXRED1 CYC1 NDUFV2 NDUFV1 NDUFA9 SURF1 PDHA1 NDUFA6 MDH2 NDUFA4 NDUFA2 NDUFA1 COQ7 GFER COQ6 NDUFAF1 RTN4IP1
7005	mitochondrion organization	4.9785e-23	4.2241e-21	28/178 15.7%	131/14292 0.9%	MIPEP GFM1 GFM2 HTRA2 TMEM70 TYMP TIMM50 RNASEH1 OPA1 MSTO1 LONP1 TK2 MPV17 DNM1L DNAJC19 TIMM8A TRNT1 BCS1L COQ7 NDUFS8 NDUFS7 RRM2B NDUFAF4 SDHAF1 NDUFS4 NDUFAF3 DNA2 SLC25A4
6399	tRNA metabolic process	1.283e-21	1.0108e-19	26/178 14.6%	117/14292 0.8%	TRMU AARS2 PARS2 YARS2 MTO1 HSD17B10 FARS2 NARS2 VARS2 EARS2 RARS2 PUS1 ELAC2 MARS2 DARS2 TRNT1 HARS2 GTPBP3 WARS2 LARS2 SARS2 KARS POLG2 TRMT5 GARS CARS2
43038	amino acid activation	1.6842e-19	1.0928e-17	18/178 10.1%	44/14292 0.3%	RARS2 AARS2 PARS2 MARS2 DARS2 HARS2 YARS2 FARS2 WARS2 LARS2 SARS2 KARS POLG2 NARS2 GARS VARS2 CARS2 EARS2
43039	tRNA aminoacylation	1.6842e-19	1.0928e-17	18/178 10.1%	44/14292 0.3%	RARS2 AARS2 PARS2 MARS2 DARS2 HARS2 YARS2 FARS2 WARS2 LARS2 SARS2 KARS POLG2 NARS2 GARS VARS2 CARS2 EARS2
6418	tRNA aminoacylation for protein translation	1.6842e-19	1.0928e-17	18/178 10.1%	44/14292 0.3%	RARS2 AARS2 PARS2 MARS2 DARS2 HARS2 YARS2 FARS2 WARS2 LARS2 SARS2 KARS POLG2 NARS2 GARS VARS2 CARS2 EARS2
42180	cellular ketone metabolic process	2.5345e-15	1.5531e-13	40/178 22.4%	575/14292 4.0%	LIPT2 FH AARS2 ECHS1 PARS2 ETFDH LIAS YARS2 FARS2 NARS2 PDSS2 PDSS1 VARS2 EARS2 HIBCH RARS2 MECR MDH2 PNPLA8 MARS2 DARS2 COQ9 SDHA HARS2 COQ7 COQ6 WARS2 COQ4 LARS2 COQ2 SARS2 PC SUCLA2 KARS POLG2 SUCLG1 GARS ACO2 DLD CARS2
51186	cofactor metabolic process	3.7644e-15	2.1853e-13	26/178 14.6%	204/14292 1.4%	LIPT2 ISCA2 ISCA1 FH COX15 LIAS NFU1 FLAD1 PDSS2 PDSS1 DLAT MDH2 TPK1 SDHD COQ9 SDHA COQ7 COQ6 COQ4 SLC25A38 COQ2 SUCLA2 SDHAF1 SUCLG1 ACO2 DLD
51188	cofactor biosynthetic process	1.1064e-13	6.1016e-12	19/178 10.6%	99/14292 0.6%	LIPT2 ISCA2 ISCA1 TPK1 COX15 COQ9 LIAS COQ7 COQ6 NFU1 COQ4 SLC25A38 COQ2 SUCLA2 FLAD1 SDHAF1 PDSS2 PDSS1 DLAT
34660	ncRNA metabolic process	1.3548e-13	7.1159e-12	26/178 14.6%	235/14292 1.6%	TRMU AARS2 PARS2 YARS2 MTO1 HSD17B10 FARS2 NARS2 VARS2 EARS2 RARS2 PUS1 ELAC2 MARS2 DARS2 TRNT1 HARS2 GTPBP3 WARS2 LARS2 SARS2 KARS POLG2 TRMT5 GARS CARS2
44281	small molecule metabolic process	5.07e-13	2.5419e-11	57/178 32.0%	1366/14292 9.5%	PARS2 ABAT YARS2 FARS2 MT-ATP6 FLAD1 CA5A NARS2 FDXR TK2 DLAT EARS2 HIBCH RARS2 MECR MARS2 DARS2 SDHA LARS2 SARS2 KARS POLG2 RRM2B SUCLG1 GARS NDUFS1 DLD CARS2 LIPT2 FH AARS2 ECHS1 ETFDH LIAS TYMP DGUOK ATP5D SLC19A3 PDSS2 PDSS1 VARS2 SLC19A2 PDHA1 MDH2 PNPLA8 TPK1 COQ9 HARS2 COQ7 MT-ATP8 COQ6 WARS2 COQ4 COQ2 PC SUCLA2 ACO2
44249	cellular biosynthetic process	2.27e-11	1.0886e-09	61/178 34.2%	1684/14292 11.7%	ISCA2 ISCA1 GFM1 MTFMT GFM2 PARS2 YARS2 FARS2 NFU1 MT-ATP6 MRPL3 OPA1 FLAD1 NARS2 TK2 DLAT MTPAP EARS2 POLG RARS2 TSFM MECR MARS2 TOP3A MRPS2 DARS2 TUFM LARS2 SARS2 KARS POLG2 RRM2B SDHAF1 GARS DNA2 CARS2 LIPT2 FH AARS2 COX15 LIAS C12ORF65 TYMP RNASEH1 ATP5D PDSS2 PDSS1 VARS2 AGK TPK1 COQ9 HARS2 COQ7 MT-ATP8 COQ6 WARS2 COQ4 SLC25A38 COQ2 PC SUCLA2
6412	translation	2.3934e-11	1.1e-09	26/178 14.6%	290/14292 2.0%	GFM1 MTFMT AARS2 GFM2 PARS2 YARS2 C12ORF65 FARS2 MRPL3 NARS2 VARS2 EARS2 RARS2 TSFM MARS2 MRPS2 DARS2 HARS2 TUFM WARS2 LARS2 SARS2 KARS POLG2 GARS CARS2
6732	coenzyme metabolic process	4.1359e-11	1.8248e-09	20/178 11.2%	154/14292 1.0%	LIPT2 FH MDH2 TPK1 SDHD COQ9 LIAS SDHA COQ7 COQ6 COQ4 COQ2 SUCLA2 FLAD1 PDSS2 SUCLG1 PDSS1 DLAT ACO2 DLD
9058	biosynthetic process	1.1052e-10	4.6887e-09	62/178 34.8%	1794/14292 12.5%	ISCA2 ISCA1 GFM1 MTFMT GFM2 PARS2 YARS2 FARS2 NFU1 MT-ATP6 MRPL3 OPA1 FLAD1 NARS2 FDXR TK2 DLAT MTPAP EARS2 POLG RARS2 TSFM MECR MARS2 TOP3A MRPS2 DARS2 TUFM LARS2 SARS2 KARS POLG2 RRM2B SDHAF1 GARS DNA2 CARS2 LIPT2 FH AARS2 COX15 LIAS C12ORF65 TYMP RNASEH1 ATP5D PDSS2 PDSS1 VARS2 AGK TPK1 COQ9 HARS2 COQ7 MT-ATP8 COQ6 WARS2 COQ4 SLC25A38 COQ2 PC SUCLA2
2	mitochondrial genome maintenance	2.1784e-10	8.8993e-09	8/178 4.4%	10/14292 0.0%	RNASEH1 RRM2B LONP1 TK2 MPV17 DNA2 SLC25A4 TYMP
9987	cellular process	3.79e-10	1.493e-08	160/178 89.8%	9363/14292 65.5%	MT-ND6 ISCA2 MT-ND4L ISCA1 MT-ND4 MTFMT MT-ND5 CLPB NDUFA11 PARS2 ABAT MT-ND2 COX6A1 MT-ND3 YARS2 MT-ND1 NFU1 FLAD1 NARS2 FDXR LONP1 SACS MPV17 SLC25A42 MTPAP EARS2 SLC25A46 RARS2 MECR PUS1 SDHD TRNT1 BCS1L SDHA GTPBP3 TUFM AFG3L2 LARS2 KARS PPA2 SCO1 POLG2 SCO2 MT-CO2 SUCLG1 DNA2 MT-CO3 CARS2 LIPT2 LIPT1 AARS2 UQCRB ABCB7 COX15 NDUFB11 HTRA2 LIAS C12ORF65 TIMM50 DGUOK RNASEH1 HLCS ATP5D SLC19A3 …
43436	oxoacid metabolic process	6.871e-10	2.5262e-08	33/178 18.5%	561/14292 3.9%	LIPT2 FH AARS2 ECHS1 PARS2 ETFDH LIAS YARS2 FARS2 NARS2 VARS2 EARS2 HIBCH RARS2 MECR MDH2 PNPLA8 MARS2 DARS2 SDHA HARS2 WARS2 LARS2 SARS2 PC SUCLA2 KARS POLG2 SUCLG1 GARS ACO2 DLD CARS2
19752	carboxylic acid metabolic process	6.871e-10	2.5262e-08	33/178 18.5%	561/14292 3.9%	LIPT2 FH AARS2 ECHS1 PARS2 ETFDH LIAS YARS2 FARS2 NARS2 VARS2 EARS2 HIBCH RARS2 MECR MDH2 PNPLA8 MARS2 DARS2 SDHA HARS2 WARS2 LARS2 SARS2 PC SUCLA2 KARS POLG2 SUCLG1 GARS ACO2 DLD CARS2
6082	organic acid metabolic process	9.747e-10	3.468e-08	33/178 18.5%	568/14292 3.9%	LIPT2 FH AARS2 ECHS1 PARS2 ETFDH LIAS YARS2 FARS2 NARS2 VARS2 EARS2 HIBCH RARS2 MECR MDH2 PNPLA8 MARS2 DARS2 SDHA HARS2 WARS2 LARS2 SARS2 PC SUCLA2 KARS POLG2 SUCLG1 GARS ACO2 DLD CARS2
45426	quinone cofactor biosynthetic process	1.4562e-08	4.724e-07	7/178 3.9%	9/14292 0.0%	COQ4 COQ2 PDSS2 PDSS1 COQ9 COQ7 COQ6
6743	ubiquinone metabolic process	1.4562e-08	4.724e-07	7/178 3.9%	9/14292 0.0%	COQ4 COQ2 PDSS2 PDSS1 COQ9 COQ7 COQ6
6744	ubiquinone biosynthetic process	1.4562e-08	4.724e-07	7/178 3.9%	9/14292 0.0%	COQ4 COQ2 PDSS2 PDSS1 COQ9 COQ7 COQ6
9108	coenzyme biosynthetic process	2.1781e-07	6.864e-06	12/178 6.7%	65/14292 0.4%	LIPT2 COQ4 COQ2 FLAD1 TPK1 PDSS2 PDSS1 DLAT COQ9 LIAS COQ7 COQ6
33108	mitochondrial respiratory chain complex assembly	3.104e-07	9.5103e-06	7/178 3.9%	12/14292 0.0%	NDUFS8 NDUFS7 NDUFAF4 SDHAF1 NDUFS4 NDUFAF3 BCS1L
6520	cellular amino acid metabolic process	6.2398e-07	1.8601e-05	19/178 10.6%	228/14292 1.5%	RARS2 AARS2 PARS2 MARS2 DARS2 HARS2 YARS2 FARS2 WARS2 LARS2 SARS2 KARS POLG2 NARS2 GARS VARS2 CARS2 EARS2 HIBCH
42375	quinone cofactor metabolic process	1.317e-06	3.8229e-05	7/178 3.9%	14/14292 0.0%	COQ4 COQ2 PDSS2 PDSS1 COQ9 COQ7 COQ6
16310	phosphorylation	1.4488e-06	4.0975e-05	34/178 19.1%	786/14292 5.4%	MT-ND6 MT-ND4L MT-ND4 NDUFB8 MT-ND5 UQCRB COX15 NDUFB3 MT-ND2 MT-ND3 MT-ND1 MT-ATP6 DGUOK ATP5D NDUFV2 NDUFV1 NDUFA9 NDUFA6 NDUFA4 NDUFA2 NDUFA1 COQ7 MT-ATP8 NDUFS8 NDUFS7 NDUFS6 NDUFS4 NDUFS3 NDUFS2 MT-CO2 NDUFS1 MT-CO3 NDUFAF1 DLD
9060	aerobic respiration	2.3624e-06	6.5143e-05	9/178 5.0%	34/14292 0.2%	SURF1 FH SUCLA2 UQCRB MDH2 SUCLG1 SDHD ACO2 SDHA
6793	phosphorus metabolic process	3.6923e-06	9.6966e-05	37/178 20.7%	949/14292 6.6%	MT-ND6 MT-ND4L MT-ND4 NDUFB8 MT-ND5 UQCRB COX15 NDUFB3 MT-ND2 MT-ND3 MT-ND1 TIMM50 MT-ATP6 DGUOK ATP5D NDUFV2 NDUFV1 NDUFA9 NDUFA6 NDUFA4 NDUFA2 NDUFA1 COQ7 MT-ATP8 PDP1 NDUFS8 PPA2 NDUFS7 NDUFS6 NDUFS4 NDUFS3 NDUFS2 MT-CO2 NDUFS1 MT-CO3 NDUFAF1 DLD
6796	phosphate metabolic process	3.6923e-06	9.6966e-05	37/178 20.7%	949/14292 6.6%	MT-ND6 MT-ND4L MT-ND4 NDUFB8 MT-ND5 UQCRB COX15 NDUFB3 MT-ND2 MT-ND3 MT-ND1 TIMM50 MT-ATP6 DGUOK ATP5D NDUFV2 NDUFV1 NDUFA9 NDUFA6 NDUFA4 NDUFA2 NDUFA1 COQ7 MT-ATP8 PDP1 NDUFS8 PPA2 NDUFS7 NDUFS6 NDUFS4 NDUFS3 NDUFS2 MT-CO2 NDUFS1 MT-CO3 NDUFAF1 DLD
43623	cellular protein complex assembly	6.1542e-06	0.00015786	15/178 8.4%	151/14292 1.0%	ATPAF2 SURF1 COX15 BCS1L TMEM70 HSPD1 NDUFS8 SCO1 NDUFS7 MSTO1 SCO2 NDUFAF4 SDHAF1 NDUFS4 NDUFAF3
10257	NADH dehydrogenase complex assembly	6.9126e-06	0.00016944	6/178 3.3%	10/14292 0.0%	NDUFS8 NDUFS7 NDUFAF4 NDUFS4 NDUFAF3 BCS1L
32981	mitochondrial respiratory chain complex I assembly	6.9126e-06	0.00016944	6/178 3.3%	10/14292 0.0%	NDUFS8 NDUFS7 NDUFAF4 NDUFS4 NDUFAF3 BCS1L
6084	acetyl-CoA metabolic process	2.2909e-05	0.00054932	8/178 4.4%	30/14292 0.2%	FH SUCLA2 MDH2 SUCLG1 DLAT SDHD ACO2 SDHA
32042	mitochondrial DNA metabolic process	5.831e-05	0.0013684	5/178 2.8%	7/14292 0.0%	RNASEH1 RRM2B LONP1 TK2 DNA2
6099	tricarboxylic acid cycle	6.0166e-05	0.0013826	7/178 3.9%	22/14292 0.1%	FH SUCLA2 MDH2 SUCLG1 SDHD ACO2 SDHA
10467	gene expression	7.6983e-05	0.0017329	41/178 23.0%	1261/14292 8.8%	MIPEP TRMU GFM1 FH MTFMT AARS2 GFM2 PARS2 YARS2 MTO1 HSD17B10 C12ORF65 FARS2 HSPD1 MRPL3 OPA1 NARS2 MTPAP VARS2 EARS2 RARS2 TSFM PNPT1 PUS1 ELAC2 MARS2 MRPS2 DARS2 TRNT1 HARS2 GTPBP3 MRPL44 TUFM WARS2 LARS2 SARS2 KARS POLG2 TRMT5 GARS CARS2
46356	acetyl-CoA catabolic process	8.5584e-05	0.001888	7/178 3.9%	23/14292 0.1%	FH SUCLA2 MDH2 SUCLG1 SDHD ACO2 SDHA
44106	cellular amine metabolic process	9.3266e-05	0.0020171	19/178 10.6%	307/14292 2.1%	RARS2 AARS2 PARS2 MARS2 DARS2 HARS2 YARS2 FARS2 WARS2 LARS2 SARS2 KARS POLG2 NARS2 GARS VARS2 CARS2 EARS2 HIBCH
6733	oxidoreduction coenzyme metabolic process	0.00011426	0.0024236	9/178 5.0%	51/14292 0.3%	COQ4 COQ2 FLAD1 MDH2 PDSS2 PDSS1 COQ9 COQ7 COQ6
34645	cellular macromolecule biosynthetic process	0.00012603	0.0026229	36/178 20.2%	1031/14292 7.2%	GFM1 FH MTFMT AARS2 GFM2 PARS2 YARS2 C12ORF65 FARS2 TYMP MRPL3 RNASEH1 OPA1 NARS2 TK2 MTPAP VARS2 EARS2 POLG RARS2 TSFM MARS2 TOP3A MRPS2 DARS2 HARS2 TUFM WARS2 LARS2 SARS2 KARS POLG2 RRM2B GARS DNA2 CARS2
8535	respiratory chain complex IV assembly	0.00015393	0.0031441	5/178 2.8%	8/14292 0.0%	SURF1 SCO1 SCO2 COX15 BCS1L
6807	nitrogen compound metabolic process	0.00016437	0.0032964	57/178 32.0%	2192/14292 15.3%	TRMU PARS2 ABAT YARS2 MTO1 FARS2 MT-ATP6 OPA1 FLAD1 NARS2 LONP1 TK2 MTPAP EARS2 HIBCH POLG RARS2 PUS1 ELAC2 MARS2 TOP3A DARS2 TRNT1 GTPBP3 MRPL44 LARS2 BTD SARS2 KARS POLG2 RRM2B GARS NDUFS1 DNA2 DLD CARS2 AARS2 COX15 HSD17B10 TYMP HSPD1 DGUOK RNASEH1 ATP5D SLC19A3 VARS2 SLC19A2 PNPT1 MDH2 TPK1 HARS2 APTX MT-ATP8 WARS2 SLC25A38 SUCLA2 TRMT5
9059	macromolecule biosynthetic process	0.00021224	0.0041803	36/178 20.2%	1052/14292 7.3%	GFM1 FH MTFMT AARS2 GFM2 PARS2 YARS2 C12ORF65 FARS2 TYMP MRPL3 RNASEH1 OPA1 NARS2 TK2 MTPAP VARS2 EARS2 POLG RARS2 TSFM MARS2 TOP3A MRPS2 DARS2 HARS2 TUFM WARS2 LARS2 SARS2 KARS POLG2 RRM2B GARS DNA2 CARS2
6519	cellular amino acid and derivative metabolic process	0.00026402	0.005109	20/178 11.2%	363/14292 2.5%	RARS2 AARS2 PARS2 MARS2 DARS2 ABAT HARS2 YARS2 FARS2 WARS2 LARS2 SARS2 KARS POLG2 NARS2 GARS VARS2 CARS2 EARS2 HIBCH
9109	coenzyme catabolic process	0.00029725	0.0056528	7/178 3.9%	27/14292 0.1%	FH SUCLA2 MDH2 SUCLG1 SDHD ACO2 SDHA
8033	tRNA processing	0.00042212	0.0078915	10/178 5.6%	78/14292 0.5%	TRMU KARS TRMT5 PUS1 ELAC2 TRNT1 MTO1 HSD17B10 GTPBP3 FARS2
6979	response to oxidative stress	0.00072381	0.013306	14/178 7.8%	184/14292 1.2%	MT-ND6 MT-ND5 NDUFA6 ETFDH LIAS MT-ND3 APTX COQ7 MT-ND1 NDUFS8 RRM2B LONP1 NDUFS2 MPV17
34641	cellular nitrogen compound metabolic process	0.0011745	0.021238	53/178 29.7%	2074/14292 14.5%	TRMU PARS2 YARS2 MTO1 FARS2 MT-ATP6 OPA1 FLAD1 NARS2 LONP1 TK2 MTPAP EARS2 HIBCH POLG RARS2 PUS1 ELAC2 MARS2 TOP3A DARS2 TRNT1 GTPBP3 MRPL44 LARS2 SARS2 KARS POLG2 RRM2B GARS NDUFS1 DNA2 DLD CARS2 AARS2 COX15 HSD17B10 TYMP HSPD1 DGUOK RNASEH1 ATP5D VARS2 PNPT1 MDH2 TPK1 HARS2 APTX MT-ATP8 WARS2 SLC25A38 SUCLA2 TRMT5
51187	cofactor catabolic process	0.0013426	0.023886	7/178 3.9%	33/14292 0.2%	FH SUCLA2 MDH2 SUCLG1 SDHD ACO2 SDHA
9308	amine metabolic process	0.0017199	0.030111	20/178 11.2%	407/14292 2.8%	RARS2 AARS2 PARS2 MARS2 DARS2 ABAT HARS2 YARS2 FARS2 WARS2 LARS2 SARS2 KARS POLG2 NARS2 GARS VARS2 CARS2 EARS2 HIBCH
16070	RNA metabolic process	0.0030387	0.05237	32/178 17.9%	965/14292 6.7%	TRMU AARS2 PARS2 YARS2 MTO1 HSD17B10 FARS2 RNASEH1 OPA1 NARS2 MTPAP VARS2 EARS2 RARS2 PNPT1 PUS1 ELAC2 MARS2 DARS2 TRNT1 HARS2 GTPBP3 MRPL44 WARS2 LARS2 SARS2 KARS POLG2 TRMT5 GARS DNA2 CARS2
6139	nucleobase, nucleoside, nucleotide and nucleic acid metabolic process	0.0032468	0.055095	47/178 26.4%	1783/14292 12.4%	TRMU AARS2 PARS2 YARS2 MTO1 HSD17B10 FARS2 TYMP HSPD1 MT-ATP6 DGUOK RNASEH1 OPA1 FLAD1 ATP5D NARS2 LONP1 TK2 MTPAP VARS2 EARS2 POLG RARS2 PNPT1 MDH2 PUS1 ELAC2 MARS2 TOP3A DARS2 TRNT1 HARS2 APTX MT-ATP8 GTPBP3 MRPL44 WARS2 LARS2 SARS2 KARS POLG2 RRM2B TRMT5 GARS NDUFS1 DNA2 CARS2
6264	mitochondrial DNA replication	0.0034225	0.057197	4/178 2.2%	6/14292 0.0%	RNASEH1 RRM2B TK2 DNA2
43648	dicarboxylic acid metabolic process	0.0077147	0.127	7/178 3.9%	42/14292 0.2%	FH PC SUCLA2 MDH2 SUCLG1 SDHA DLD
6810	transport	0.0080166	0.13003	59/178 33.1%	2577/14292 18.0%	MT-ND6 MIPEP MT-ND4L MT-ND4 SLC25A3 MT-ND5 MT-ND2 MT-ND3 MT-ND1 STR MT-ATP6 OPA1 FDXR SLC25A42 SLC25A46 SDHD TRNT1 SDHA NDUFS8 SCO1 NDUFS7 SCO2 NDUFS6 SLC25A19 NDUFS4 NDUFS3 NDUFS2 MT-CO2 GARS NDUFS1 SLC25A4 FH NDUFB8 UQCRB ABCB7 NDUFB11 NDUFB3 ETFDH TIMM50 SLC25A26 ATP5D SLC19A3 ANO10 CYC1 NDUFV2 NDUFV1 SLC19A2 DNAJC19 NDUFA9 TIMM8A NDUFA6 NDUFA4 NDUFA2 NDUFA1 LRPPRC MT-ATP8 SLC25A38 SFXN4 SLC25…
46483	heterocycle metabolic process	0.010654	0.17031	17/178 9.5%	337/14292 2.3%	LIPT2 TPK1 COX15 LIAS MT-ATP8 TYMP MT-ATP6 SLC25A38 DGUOK SUCLA2 FLAD1 ATP5D SLC19A3 GARS NDUFS1 DLD SLC19A2
90304	nucleic acid metabolic process	0.011649	0.18356	40/178 22.4%	1458/14292 10.2%	TRMU AARS2 PARS2 YARS2 MTO1 HSD17B10 FARS2 TYMP HSPD1 RNASEH1 OPA1 NARS2 LONP1 TK2 MTPAP VARS2 EARS2 POLG RARS2 PNPT1 PUS1 ELAC2 MARS2 TOP3A DARS2 TRNT1 HARS2 APTX GTPBP3 MRPL44 WARS2 LARS2 SARS2 KARS POLG2 RRM2B TRMT5 GARS DNA2 CARS2
51234	establishment of localization	0.012526	0.19459	59/178 33.1%	2611/14292 18.2%	MT-ND6 MIPEP MT-ND4L MT-ND4 SLC25A3 MT-ND5 MT-ND2 MT-ND3 MT-ND1 STR MT-ATP6 OPA1 FDXR SLC25A42 SLC25A46 SDHD TRNT1 SDHA NDUFS8 SCO1 NDUFS7 SCO2 NDUFS6 SLC25A19 NDUFS4 NDUFS3 NDUFS2 MT-CO2 GARS NDUFS1 SLC25A4 FH NDUFB8 UQCRB ABCB7 NDUFB11 NDUFB3 ETFDH TIMM50 SLC25A26 ATP5D SLC19A3 ANO10 CYC1 NDUFV2 NDUFV1 SLC19A2 DNAJC19 NDUFA9 TIMM8A NDUFA6 NDUFA4 NDUFA2 NDUFA1 LRPPRC MT-ATP8 SLC25A38 SFXN4 SLC25…
6461	protein complex assembly	0.013767	0.20802	21/178 11.7%	507/14292 3.5%	ATPAF2 SURF1 COX15 BCS1L HSD17B10 TMEM70 HSPD1 NDUFS8 SCO1 OPA1 NDUFS7 MSTO1 SCO2 NDUFAF4 SDHAF1 NDUFS4 LONP1 NDUFAF3 PDSS2 PDSS1 NDUFAF1
70271	protein complex biogenesis	0.013767	0.20802	21/178 11.7%	507/14292 3.5%	ATPAF2 SURF1 COX15 BCS1L HSD17B10 TMEM70 HSPD1 NDUFS8 SCO1 OPA1 NDUFS7 MSTO1 SCO2 NDUFAF4 SDHAF1 NDUFS4 LONP1 NDUFAF3 PDSS2 PDSS1 NDUFAF1
273	lipoic acid metabolic process	0.018998	0.2794	3/178 1.6%	3/14292 0.0%	LIPT2 LIAS DLD
9106	lipoate metabolic process	0.018998	0.2794	3/178 1.6%	3/14292 0.0%	LIPT2 LIAS DLD
34621	cellular macromolecular complex subunit organization	0.022544	0.32718	17/178 9.5%	356/14292 2.4%	ATPAF2 SURF1 GFM2 COX15 BCS1L TMEM70 C12ORF65 HSPD1 NDUFS8 SCO1 NDUFS7 MSTO1 SCO2 NDUFAF4 SDHAF1 NDUFS4 NDUFAF3
31163	metallo-sulfur cluster assembly	0.046077	0.65158	4/178 2.2%	10/14292 0.0%	NFU1 ISCA2 ISCA1 SDHAF1
16226	iron-sulfur cluster assembly	0.046077	0.65158	4/178 2.2%	10/14292 0.0%	NFU1 ISCA2 ISCA1 SDHAF1
6261	DNA-dependent DNA replication	0.072709	1.0152	7/178 3.9%	58/14292 0.4%	RNASEH1 POLG2 RRM2B TOP3A TK2 DNA2 POLG
34622	cellular macromolecular complex assembly	0.098074	1.3522	15/178 8.4%	316/14292 2.2%	ATPAF2 SURF1 COX15 BCS1L TMEM70 HSPD1 NDUFS8 SCO1 NDUFS7 MSTO1 SCO2 NDUFAF4 SDHAF1 NDUFS4 NDUFAF3
10510	regulation of acetyl-CoA biosynthetic process from pyruvate	0.10651	1.4504	4/178 2.2%	12/14292 0.0%	PDP1 PDHA1 DLAT DLD
18130	heterocycle biosynthetic process	0.11405	1.5341	7/178 3.9%	62/14292 0.4%	LIPT2 SLC25A38 SUCLA2 FLAD1 TPK1 COX15 LIAS
42723	thiamin and derivative metabolic process	0.18651	2.4491	3/178 1.6%	5/14292 0.0%	TPK1 SLC19A3 SLC19A2
6123	mitochondrial electron transport, cytochrome c to oxygen	0.18651	2.4491	3/178 1.6%	5/14292 0.0%	COX15 MT-CO2 MT-CO3
51193	regulation of cofactor metabolic process	0.21122	2.7088	4/178 2.2%	14/14292 0.0%	PDP1 PDHA1 DLAT DLD
51196	regulation of coenzyme metabolic process	0.21122	2.7088	4/178 2.2%	14/14292 0.0%	PDP1 PDHA1 DLAT DLD
51179	localization	0.21366	2.7088	61/178 34.2%	2984/14292 20.8%	MT-ND6 MIPEP MT-ND4L MT-ND4 SLC25A3 MT-ND5 MT-ND2 MT-ND3 MT-ND1 STR MT-ATP6 OPA1 FDXR SLC25A42 SLC25A46 SDHD TRNT1 SDHA NDUFS8 SCO1 NDUFS7 SCO2 NDUFS6 SLC25A19 NDUFS4 NDUFS3 NDUFS2 MT-CO2 GARS NDUFS1 SLC25A4 FH NDUFB8 UQCRB ABCB7 NDUFB11 NDUFB3 ETFDH TIMM50 SLC25A26 MSTO1 ATP5D SLC19A3 ANO10 CYC1 NDUFV2 NDUFV1 SLC19A2 DNAJC19 NDUFA9 TIMM8A NDUFA6 NDUFA4 NDUFA2 NDUFA1 LRPPRC MT-ATP8 SLC25A38 PC SF…
43933	macromolecular complex subunit organization	0.33674	4.2207	23/178 12.9%	724/14292 5.0%	ATPAF2 SURF1 GFM2 COX15 BCS1L HSD17B10 TMEM70 C12ORF65 HSPD1 NDUFS8 SCO1 OPA1 NDUFS7 MSTO1 SCO2 NDUFAF4 SDHAF1 NDUFS4 LONP1 NDUFAF3 PDSS2 PDSS1 NDUFAF1
6839	mitochondrial transport	0.4018	4.9797	7/178 3.9%	75/14292 0.5%	MT-ATP6 DNAJC19 MIPEP TIMM8A ATP5D TRNT1 MT-ATP8
65003	macromolecular complex assembly	1.0406	12.753	21/178 11.7%	676/14292 4.7%	ATPAF2 SURF1 COX15 BCS1L HSD17B10 TMEM70 HSPD1 NDUFS8 SCO1 OPA1 NDUFS7 MSTO1 SCO2 NDUFAF4 SDHAF1 NDUFS4 LONP1 NDUFAF3 PDSS2 PDSS1 NDUFAF1
34470	ncRNA processing	1.5278	18.1	10/178 5.6%	193/14292 1.3%	TRMU KARS TRMT5 PUS1 ELAC2 TRNT1 MTO1 HSD17B10 GTPBP3 FARS2
6426	glycyl-tRNA aminoacylation	1.5425	18.1	2/178 1.1%	2/14292 0.0%	POLG2 GARS
9105	lipoic acid biosynthetic process	1.5425	18.1	2/178 1.1%	2/14292 0.0%	LIPT2 LIAS
9107	lipoate biosynthetic process	1.5425	18.1	2/178 1.1%	2/14292 0.0%	LIPT2 LIAS
6105	succinate metabolic process	2.1374	24.817	3/178 1.6%	10/14292 0.0%	SUCLA2 SUCLG1 SDHA
